# Supplementary material for: Analysis of the clinical manifestations and diagnostic process of the pleural effusion associated with constrictive pericarditis
Source: Front Med (Lausanne). 2024 Nov 15;11:1419750. doi: 10.3389/fmed.2024.1419750 (PMC11604422; doi:10.3389/fmed.2024.1419750)
Supplement: Supplementary file 1 [file Table_1.XLSX]

## Sheet: Sheet1
Supplementary table 1: Detail clinical information of 19 patients.
N	Age y/(gender)	Course of disease (months)	Serum levels									TB index				Pleural effusion levels						Symptoms	Physical signs	Ultrasonography			Ultrasound of the heart										Ultrasound of the abdomen		Chest CT
			WBC	N*	ESR	NT-pro BNP	TP	LDH	TB	E0S	E0S%	T-SPOT.TB	Tuberculosis-DNA	Bacillus tuberculosis culture	sputum smears	TP	LDH	ADA	Property	CEA	NT-proBNP			Pericardial effusion	Bilateral pleural effusion	Pyoperitoneum	No abnormalities	Pericardial thickening	Restricted diastolic filling	Ventricular septal bounce-like motion	Pericardial effusion	Atrial enlargement	Preoperative LVEF	Postopertive LVEF	Preoperative SV	Postopertive SV	Hepatic congestion	widening of the inferior vena cava	Bilateral pleural effusion	Pericardial effusion	Pericardial thickening	The thickness of pericardium
			(×109/L)	(×109/L)	(mm/h)	(pg/mL)	(g/L)	(U/L)	index	(×109/L)	（%）	index	index	index	index	(g/L)	(U/L)	(U/mL)		(ng/mL)	(pg/mL)
1	72/M	24	2.4	1.6	29	546.2	60.6	192.4	N	0.1	2.7	N	N	N	N	25.2	92	4	A	0.47	627.4	1,2	a	N	P	P	P	N	N	N	N	N	67	67	54	47	P	N	P	N	N	2.06
2	71/M	4	3.8	2	64	470.5	60.1	211.9	N	0.13	3.4	N	N	N	N	21.4	97.2	0.6	A	1.39	726.1	1,2	a	N	P	P	N	P	N	N	N	P	53	69	31	37	N	N	P	N	P	5.53
3	61/M	0.7	5.6	3.5	57	592.4	69	220.2	N	0.2	4	N	N	N	N	32.6	100.8	8.1	A	0.95	733.8	2,9	a	P	P	P	N	P	P	P	P	N	64	67	23	42	N	P	P	P	P	9.11
4	56/M	1	5.4	3.8	66	807.1	69.8	241.2	N	0.1	0.9	N	N	N	N	43.4	172	10.3	B	0.8	941.4	1,2	a	P	P	N	N	N	N	N	P	N	65	66	38	62	N	N	P	P	P	17.32
5	50/M	12	5.2	3.8	50	318.8	63.4	407	N	0.13	2.6	N	N	N	N	45.2	1840.9	8.6	B	0.82	521.9	3,4,7	a,b,c,e,f	P	P	P	N	P	N	N	P	N	57	87	42	43	N	P	P	N	P	10.37
6	65/F	12	3.3	2.2	6	1213	54.8	286.5	N	0	1.2	N	N	N	N	29.7	132	0.2	B	0.67	1365	2	a	N	P	P	N	P	P	N	N	N	70	73	40	60	N	N	P	P	P	5.98
7	63/M	3	8.2	5.2	60	550	59.2	250	N	0.1	1.8	N	N	N	N	28.8	267.8	9.2	B	0.75	320	2,4,7	a,b, c,d,f	P	P	P	N	P	P	P	P	N	60	76	33	48	N	N	P	P	P	8.8
8	57/M	24	4.9	3.3	28	386.6	63.6	269.7	N	0.1	3	N	N	N	N	16.4	107.4	9	A	0.87	724	2	a, b	P	P	P	N	N	P	N	P	N	70	64	53	32	P	P	P	P	P	5.8
9	69/M	4	6.2	3.3	33	480.2	72.9	251.5	N	0.2	2.8	N	N	N	N	35.4	128.5	3.6	B	1	593.8	1,2	a, b, f	P	P	N	P	N	N	N	P	P	68	72	86	52	N	N	P	N	P	5.18
10	74/M	5	3.1	2.3	12	3345	56.7	239	N	0	0.6	N	N	N	N	24.6	122	17.8	A	1.76	3162	1,2,5,6	a, b	P	P	P	N	P	N	N	P	P	63	62	74	65	N	N	P	P	P	9.8
11	25/M	1	6.6	4.4	29	331.4	70	287	N	0.06	0.9	N	N	N	N	29.4	169	0.9	B	0.46	413	1,2,3,6	a	P	P	N	N	N	N	N	P	N	74	66	37	32	N	N	P	P	P	5.49
12	59/M	3	5.2	2.5	26	77.9	66.1	215.2	N	0.1	1	N	N	N	N	21.3	114.8	3.7	A	0.85	85.9	1,2,4	a	P	P	P	N	P	P	P	P	N	69	69	61	60	N	N	P	N	P	5.65
13	33/M	6	9.4	6.2	69	2167	56.4	239.5	N	0.1	0.8	N	N	N	N	17.9	103.8	0.9	A	0.44	2264	2	a,b	N	P	P	N	N	N	N	N	N	72	63	72	60	N	N	P	P	P	8.05
14	36/M	1	9.7	8.2	103	348	69.7	116	N	0	0.3	N	N	N	N	40.1	695.5	21.8	B	0.85	347	3	a	P	P	N	N	N	N	N	P	N	73	64	68	55	N	N	P	P	P	9.55
15	72/M	24	5.1	3.9	20	2239	66.4	250.9	N	0.1	1.3	N	N	N	N	30.1	280	19.1	B	1.35	2203.3	1,2	a, b	P	P	N	N	P	P	P	P	N	64	79	70	98	P	N	P	P	P	5.81
16	50/M	4	6.6	3.8	110	780	62.5	220	N	0.1	0.9	N	N	N	N	28.2	134	8.6	B	0.47	935	2	a	P	P	N	N	N	N	N	P	N	81	62	62	47	N	N	P	P	P	15.5
17	47/M	9	4.8	2.8	40	564	70.5	178.3	N	0.1	1.7	N	N	N	N	29.5	255.5	8.5	B	0.91	524	2	a	P	P	P	N	N	N	P	P	N	63	68	58	35	N	N	P	P	N	2.5
18	65/M	0.7	3.6	2.5	48	610	61.2	366.9	N	0.05	1.3	N	N	N	N	22.9	161.8	19.4	A	0.99	900	2	a,b	P	P	P	N	P	P	N	P	N	54	68	29	52	P	N	P	P	P	8
19	65/F	1	4.2	3.2	78	559	60.7	275.2	N	0.1	1.6	N	N	N	N	35.8	165.5	13.7	B	1.8	595	1,2	a,b	P	P	P	N	N	N	N	P	N	77	67	73	59	N	N	P	P	P	7.5
Abbreviations: WBC white blood cell, N* Neutrophil, ESR erythrocyte sedimentation rate, NT-pro BNP N-Terminal Pro-Brain Natriuretic Peptide, TP total protein,CEA carcinoembryonic antigen, LDH lactate dehydrogenase, CEA carcinoembryonic antigen, ADA adenosine deaminase, TB index:Tuberculosis infection-related index, A=transudate, B=exudate; Symptoms: 1=Cough, 2=Anhelation, 3=Chest Pain, 4=Chest di…
